# Supplementary material for: Prognostic value of APTT combined with fibrinogen and creatinine in predicting 28-Day mortality in patients with septic shock caused by acute enteric perforation
Source: BMC Surg. 2023 Sep 12;23:274. doi: 10.1186/s12893-023-02165-6 (PMC10498602; doi:10.1186/s12893-023-02165-6)
Supplement: Supplementary file 1 — Supplementary Material 1 [file 12893_2023_2165_MOESM1_ESM.xlsx]

## Sheet: Sheet1
gender	age2	age	WBC	HCT	NLR	PLR	Cr	BNP2	BNP	LAC2	lac	PCT	PLT	GramN	GramP	negativeblood	bacteria	PT	survivaltime	death	sofa	KDIGO	sofaoxygenation	sofaplt	sofaTB	sofacirculation	sofaGCS	sofaCr	BMI	AKI	APACHEII	surgerytyupe	ddimer	APTT
1	1	40	10.4	0.427	3.7	63.79	47	1	259	1	1.6	0.1	134	0	0	1	3	14.8	28	0	6	0	1	1	0	4	0	0		1	9		4510	33.1
1	2	42	15.9	0.336	21.74	169.33	73	1	51	1	1.2	14.25	175	0	0	1	3	22.2	28	0	4	0	1	0	0	3	0	0		1	10		3650	40.3
2	4	94	14.7	0.393	43.41	473.1	85	1	3838	1	1.6	2.48	153	0	0	1	3	16.1	28	0	6	1	2	1	0	3	0	0		2	10		3400	28.3
1	3	74	10.9	0.384	9.26	149.95	81	1	388	1	2.5	11.06	151	0	0	1	3	15.5	28	0	8	1	1	1	2	4	0	0		2	10		1940	28.7
1	4	89	4.8	0.313	5.37	140.31	69	1	3920	1	3.5	55.51	99	0	0	1	3	18.2	28	0	9	0	2	2	2	3	0	0		1	10		5930	49.3
1	2	56	4.2	0.349	13.54	405.12	59	1		1	1.4	10.4	114	0	1	0	2	17.2	28	0	8	0	2	1	1	4	0	0		1	11		3410	47.6
2	4	89	12.7	0.341	48.2	504	126	2	6557	1	2.3	25	173	0	0	1	3	18.7	4	1	9	1	2	1	1	4	0	1		2	11		6560	58.6
1	3	64	22.2	0.274	21.09	25.06	72	1	3500	1	3.9	24.49	25	0	1	0	2	19.2	28	0	13	0	3	3	3	4	0	0		1	11		6180	45.9
1	3	69	16.7	0.396	29.69	638.1	83	1	3990	1	3.9	10.44	148	0	1	0	2	15.1	28	0	7	0	3	0	0	4	0	0		1	12		218	40
1	3	62	21.1	0.381	96.1	500.32	82	1	712	2	14.1	80.29	81	0	0	1	3	17.8	28	0	8	0	2	2	1	3	0	0		1	13		8970	44.8
1	3	71	13.7	0.303	28.67	621.54	80	1	1428	1	2.9	54.61	281	1	0	0	1	18.9	28	0	8	2	2	0	2	4	0	0		2	13		2850	42.7
2	3	67	22.8	0.383	25.49	105.5	77	1	2130	2	8.1	5	89	1	0	0	1	17.2	28	0	12	0	3	2	3	4	0	0		1	13		6350	49.8
1	1	39	6.5	0.322	34.29	560.44	65	1	625	2	4.6	37.3	204	0	0	1	3	21.5	28	0	5	0	0	0	1	4	0	0		1	14		850	49.4
2	3	80	7.1	0.17	6.34	512.21	93	1	2280	1	1	14.92	472	0	1	0	2	18.7	28	0	5	2	2	0	0	3	0	0		2	14		1790	52.4
1	3	74	22	0.371	69.5	672.08	72	1	3280	1	3.3	8.4	207	1	0	0	1	18.9	28	0	6	0	3	0	0	3	0	0		1	14		8830	45.5
1	4	85	1.3	0.439			61	1	144	1	1.4	53.06	133	0	1	0	2	14.9	28	0	6	0	1	1	0	4	0	0		1	14		7360	55.3
2	3	79	13.9	0.326	20.64	326.14	73	1	478	1	2.8	0.1	204	0	0	1	3	14.1	28	0	6	0	2	0	1	3	0	0		1	14		320	37.2
2	1	37	19	0.292	47.1	397.37	35	1	363	1	1.2	0.81	151	0	0	1	3	16.3	28	0	7	0	3	1	0	3	0	0		1	14		188	54.7
1	3	64	2.7	0.322	4.56	470	89	1	1060	2	6	48.53	217	0	0	1	3	19.4	28	0	8	0	2	0	2	4	0	0		1	14		9140	45.5
1	3	65	9.4	0.328	10.43	119.36	56	1	349	1	1.1	0.57	92	0	0	1	3	15.4	28	0	9	0	2	2	2	3	0	0		1	14		542	39
2	3	61	9.3	0.324	10.53	274.2	72	1	931	1	1.8	5.34	132	1	0	0	1	17.3	28	0	10	0	3	1	2	4	0	0	26.7	1	14		8440	47.6
2	3	68	7.8	0.225	16.39	384.81	175	1	1258	1	1.5	5.49	281	0	0	1	3	16.7	28	0	3	2	1	1	0	1	0	0		2	15		4330	36.7
2	4	89	3.3	0.337	2.97	353.11	77	1	859	1	3.3	88.5	275	0	0	1	3	17.1	28	0	6	1	2	0	0	4	0	0		2	15		3380	33.2
1	3	66	7.5	0.299	19.73	103.7	70	1	1110	1	1.3	3.14	35	1	0	0	1	15.6	28	0	9	0	0	3	2	4	0	0		1	15		296	38.8
1	3	73	10.5	0.41	26.44	306.88	80	1	2196	1	1.7	2.14	116	1	1	0	1	14.3	28	0	9	0	2	1	2	4	0	0		1	15		10260	27
2	3	79	4.1	0.285	10.79	429.73	84	1	1190	1	3.3	100	148	0	0	1	3	21	28	0	9	1	3	1	0	4	1	0		2	15		305	52.2
1	2	57	13	0.308	16.92	165.91	84	1		1	2.5	1.72	110	0	0	1	3	15.9	28	0	10	0	2	2	2	4	0	0		1	15		2100	53.7
1	2	58	41.8	0.325	80.08	149.52	68	2	10786	1	3.3	9.38	75	1	0	0	1	16.1	28	0	15	0	3	4	4	4	0	0		1	15		12460	43.8
1	1	32	15.2	0.295	17.51	336.4	106	1	1810	1	1.7	2.85	271	1	0	0	1	17.4	28	0	6	0	2	0	0	3	0	0	28.1	1	16		626	40.3
1	2	44	16.1	0.285	69.08	2739.21	45	2	6860	1	2.1	9.31	146	0	1	0	2	19.7	28	0	7	0	1	1	1	4	0	0		1	16		4850	79.8
1	2	48	11.8	0.35	9.54	222	113	1	88	1	1.3	1.76	241	0	1	0	2	13.7	28	0	7	1	3	0	0	3	0	1		2	16		334	36.7
1	4	82	1.9	0.324	2.97	302.9	58	1	3640	1	3.3	30.78	141	1	0	0	1	17.1	28	0	8	0	2	1	1	4	0	0		1	16		927	59.2
1	2	44	3.4	0.345	18.18	588.24	78	1	3927	2	7.3	49.9	100	1	0	0	1	17.9	28	0	9	0	2	2	1	4	0	0		1	16		980	48.5
2	4	84	9.2	0.345	1.46	33.93	55	1	1580	1	3	12.44	123	1	0	0	1	16.5	28	0	9	0	3	2	1	3	0	0		1	16		5500	39.8
1	3	70	3.1	0.383	9.62	482.06	115	1	400	2	11.3	100	133	1	0	0	1	13.8	28	0	10	1	3	2	0	4	0	1		2	16		378	49.3
1	3	71	7	0.337	35.85	566.14	95	2	8074	1	3.1	11.05	107	0	1	0	2	43.2	28	0	10	1	3	2	1	4	0	0		2	16		2630	41.7
1	2	58	5.6	0.216	13.88	354.44	62	1	4904	1	2.7	2.27	131	0	0	1	3	17.2	28	0	11	0	2	2	3	4	0	0		1	16		2050	48.2
2	3	78	24.2	0.315	81.58	654.27	79	2	10300	1	1.7	100	190	1	0	0	1	18.1	28	0	6	0	2	0	0	4	0	0		1	17		20000	42.5
2	3	70	10.9	0.247	20.04	329.88	86	2	6600	1	2.4	100	169	0	0	1	3	25.5	28	0	6	2	2	0	0	4	0	0		2	17		5200	41.6
1	2	56	23.5	0.396	29.31	1767.86	103	1	138	2	5	14.21	198	1	0	0	1	15.8	28	0	8	1	4	0	0	4	0	0		2	17		8850	46.3
1	3	69	10.6	0.356	14.29	267.8	162	1	872	1	1	6.72	176	1	0	0	1	15.6	28	0	8	1	3	0	0	4	0	1		2	17		6070	42
2	3	57	5.8	0.242	19.71	287.36	86	1	2386	2	4.2	95.91	80	1	0	0	1	31.1	28	0	10	0	3	2	1	4	0	0	17.3	1	17		4240	66.4
1	1	20	0.6	0.255	0.91	380.29	72	1	2120	1	1.6	11.68	115	1	0	0	1	17.1	28	0	11	0	3	2	2	4	0	0		1	17		274	41.9
1	4	83	12.7	0.365	7.32	140.9	251	3	19249	1	3.3	0.48	204	0	0	1	3	15.1	9	1	12	3	2	0	2	4	0	4		2	17		20000	57.7
1	4	82	3.3	0.339	26.17	467.84	195	3	16855	2	4.3	100	128	0	0	1	3	15.2	28	0	8	2	0	2	0	4	0	2		2	18		13600	51.4
2	4	85	19.3	0.355	18.56	216.44	56	1	1850	1	2.9	5.64	79	0	0	1	3	14.8	28	0	10	0	4	2	0	3	1	0		1	18		957	38.4
1	2	57	8.9	0.21	11.78	65.29	174	1	226	1	3.3	4.42	43	0	0	1	3	25.5	28	0	10	2	1	3	0	4	0	2		2	18		2010	52.6
1	2	54	9.9	0.273	19.69	92.03	75	1	1690	1	1.5	96.27	41	1	0	0	1	17.3	23	1	11	1	2	3	1	4	1	0		2	18		3780	43.9
2	3	64	19.3	0.315	98.1	669.81	28	2	5122	1	2.7	16.28	71	1	0	0	1	16.2	28	0	11	0	2	2	3	4	0	0		1	18		9650	39.7
2	3	72	18.3	0.346	40.91	173.44	79	1	3066	1	1.8	32.47	73	0	0	1	3	19.3	28	0	11	0	3	2	2	4	0	0		1	18		16300	54.3
1	2	56	15.8	0.246	17.92	109.21	116	1	200	1	3.8	61.34	88	0	0	1	3	18.5	28	0	11	1	2	2	2	4	0	1		2	18		11320	41.9
1	4	90	12.7	0.289	84.82	63.18	111	1	848	1	2.2	1.44	69	0	0	1	3	15.6	7	1	12	1	3	2	2	4	0	3		2	18		2520	51.9
1	3	77	3.6	0.245	31.63	620.37	126	3	21500	1	3.3	100	67	0	0	1	3	16	28	0	13	0	3	3	2	4	0	1		1	18		14320	56.5
1	4	84	33.6	0.316	46.38	364.23	82	1	1830	1	2.8	4.75	257	0	0	1	3	19.1	28	0	5	0	1	0	0	4	0	0		1	19		890	57.8
1	4	81	14.8	0.35	8.68	155.05	91	1	435	1	1.9	0.09	218	0	0	1	3	16.3	28	0	6	0	3	0	0	3	0	0		1	19		4310	50.8
1	3	62	26	0.246	28.29	220.59	56	2	13000	1	2.1	1.09	195	0	0	1	3	14.3	28	0	8	0	3	0	1	4	0	0		1	19		2174	49.5
1	3	72	9.9	0.27	28.52	465.26	52	1	2653	1	2.6	2.46	152	1	0	0	1	15.4	28	0	9	0	4	0	1	4	0	0		1	19		3140	37.4
2	3	65	19.6	0.279	75.23	338.28	184	1	2667	1	2.1	40.4	130	0	0	1	3	20.4	28	0	9	0	3	1	1	4	0	0		1	19		12000	47
1	1	39	7.9	0.455	25.53	450.48	205	2	11100	2	8.2	100	121	0	1	0	2	34	28	0	12	1	2	1	2	4	1	2		2	19		3680	75.2
1	4	82	1.3	0.346	37.68	543.85	97	3	16241	2	4.2	62.47	111	1	0	0	1	16.5	22	1	9	0	3	2	0	4	0	0		1	20		5500	37
1	2	49	9.4	0.268	43.55	749.52	345	1	0	1	0.9	6.01	155	1	1	0	1	15.2	7	1	10	3	3	1	0	4	0	2		2	20		10920	46
1	2	43	15.5	0.478	13.8	189.64	363	1	35	1	1	24.3	194	0	0	1	3	16.9	28	0	11	3	3	1	0	4	0	3		2	20		13830	39.9
1	3	69	3.3	0.3	4.01	16.06	145	3	19633	1	1.9	0.42	15	1	0	0	1	13.6	4	1	12	1	2	4	1	4	0	1		2	20		2420	81.7
1	4	81	7.1	0.324	9.24	203.78	274	1	4148	1	2.9	100	136	1	0	0	1	15.5	28	0	12	2	3	1	1	4	0	3		2	20		6060	48.8
2	3	76	4.6	0.304	13.06	230.37	276	2	5466	1	3.9	74.17	71	0	1	0	2	18.1	28	0	12	3	2	2	2	4	0	2		2	20		11790	48.5
2	2	59	32.4	0.271	47.85	228.4	62	1	2060	1	3	56.43	148	0	0	1	3	17.5	28	0	10	0	2	1	3	4	0	0		1	21		625	37.2
2	4	86	3.9	0.259	5.9	174.14	165	2	10907	1	0.8	32.55	92	1	1	0	1	13.2	28	0	11	1	3	2	3	3	0	0		2	21		3800	43.1
2	1	39	7.4	0.22	51.42	270.27	54	2	5786	1	2.3	49.92	38	1	0	0	1	24.9	28	0	12	0	3	3	2	4	0	0		1	21		2580	45
1	4	83	7.5	0.267	9.99	177.78	42	1	1773	1	0.9	1.53	116	0	0	1	3	17.6	28	0	8	0	2	1	1	4	0	0	21.3	1	22		3640	39.2
1	3	66	1.4	0.349	11.82	1369.05	175	1	3640	2	4.3	100	138	1	0	0	1	17	28	0	9	2	2	1	0	4	0	2		2	22		827	77.2
2	2	48	14.8	0.3	123.75	78.83	44	1	3070	2	4.6	21.67	21	0	0	1	3	21.7	6	1	10	0	2	4	0	4	0	0		1	22		5490	68
1	4	91	27.2	0.356	5.03	92.08	280	1	1190	1	1.7	25.86	58	1	0	0	1	23.7	3	1	12	3	3	2	0	4	0	3		2	22		1258	63.5
1	3	61	25.6	0.312	38.2	140.63	211	1	3164	2	6.4	100	90	0	0	1	3	19.5	28	0	12	2	4	2	0	4	0	2		2	22		11770	44.3
1	3	64	28.2	0.394	47.45	68.66	363	4	35000	2	5.4	91.03	23	1	0	0	1	21.5	11	1	15	3	2	3	2	4	0	4		2	22		4330	36.7
1	4	81	6.4	0.28	15.33	449.56	69	1	388	1	1	22.36	164	1	0	0	1	17	28	0	5	0	2	0	0	3	0	0	20.8	1	23		5370	42.8
2	4	85	17.6	0.222	164.5	2935.61	134	3	16634	1	1.1	43.97	310	0	0	1	3	14.5	28	0	7	1	3	0	0	3	0	1		2	23		8330	50.9
1	2	57	13	0.291	81.08	891.03	153	2	5140	1	3.6	18.82	139	0	1	0	2	17.2	28	0	8	1	2	1	0	4	0	1		2	23		10460	60.3
1	3	80	20.9	0.345	82.52	382.78	45	2	5864	1	3.1	70.69	96	1	0	0	1	23.7	28	0	9	0	2	2	1	4	0	0		1	23		3570	53.4
2	2	43	18.6	0.355	8.75	107.53	49	1	2240	1	3.1	0.43	198	1	0	0	1	13.4	28	0	10	0	3	2	1	4	0	0		1	23		1098	75.7
1	3	70	3.1	0.321	30.32	1092.61	257	3	17300	2	4.1	100	105	0	1	0	2	17.4	28	0	11	2	3	2	0	4	0	2		2	23		446	62
1	3	61	6.5	0.33	102.67	2324.79	142	1	823	2	4.6	12.02	136	0	0	1	3	13.7	28	0	11	3	4	1	1	4	0	1		2	23		2226	52.4
2	1	38	11.6	0.341	7.7	40.79	84	1	1917	2	5.5	2.63	53	0	0	1	3	20.7	19	1	12	0	3	2	2	4	0	1		1	23		19820	107.1
2	1	22	12.5	0.147	15.51	82.71	145	1	1545	2	12.3	100	61	0	0	1	3	37.7	28	0	13	2	4	3	3	3	0	0		2	23		20000	91.6
2	1	26	15.7	0.299	6.59	102.78	109	1	3640	2	6.1	92.52	97	1	0	0	1	25.4	28	0	14	1	3	2	2	4	3	0		2	23		346	49.7
2	4	82	10.1	0.382	7.28	132.01	122	1	4460	1	1.5	22.59	156	1	0	0	1	18.9	28	0	9	1	3	1	0	4	0	1		2	24		3410	40.6
1	3	75	19.4	0.368	43.68	349.11	210	1	1260	1	3.1	1.86	149	1	0	0	1	16	16	1	10	2	3	1	2	4	0	0		2	24		1803	47.5
2	3	65	1	0.304	3.67	427.18	92	2	5377	2	6.6	100	88	1	0	0	1	22.7	2	1	10	2	2	3	1	4	0	0		2	24		3920	94.6
1	4	90	3.1	0.384	7.69	144.71	93	1	1480	2	8.3	100	48	0	0	1	3	28.4	4	1	15	2	4	4	0	4	0	3		2	24		3930	71
1	2	45	26.9	0.342	76	131.8	199	4	31200	1	3.6	100	39	1	0	0	1	18.3	3	1	15	3	2	4	3	4	0	2		2	24		4910	49.1
2	3	61	16.3	0.354	34.5	488.61	55	2	7433	1	2.4	55.65	223	1	0	0	1	17.6	28	0	7	1	3	0	0	4	0	0		2	25		8240	44
1	2	53	1.2	0.17	10.43	650.41	140	1	336	1	2.7	20.41	64	1	0	0	1	24.7	28	0	10	0	2	2	1	4	0	1		1	25		3620	44.3
2	3	74	3.9	0.31	7.11	285.15	219	2	5311	2	5.1	80.72	129	1	0	0	1	18.2	22	1	12	3	4	1	1	4	0	2		2	25		14880	41.1
1	1	39	38.6	0.303	11.89	29.02	209	2	6449	1	3.8	100	84	1	0	0	1	31.6	28	0	14	3	3	2	3	4	0	2		2	25		9720	45.6
1	3	77	18.1	0.381	98.6	299.5	93	2	9330	1	2.1	4.79	95	1	0	0	1	16.8	26	1	10	1	4	2	0	4	0	0		2	26		11492	57.5
1	3	65	8.9	0.276	109.76	1323.35	257	2	5479	1	3.7	88.03	106	0	1	0	2	18.7	10	1	12	3	3	2	1	4	0	2		2	26		3820	64.7
2	1	29	2	0.147	15.85	271.19	38	1	1860	2	9.9	15.61	32	1	0	0	1	22.4	28	0	12	2	3	4	0	4	1	0		2	26		3310	72.8
1	1	34	25.6	0.362	44.32	92.33	151	3	20200	2	4.1	19.89	52	0	1	0	2	22.2	28	0	13	2	2	3	3	4	0	1		2	26		5990	53.1
2	3	62	4	0.26	10.02	289.33	51	1	414	1	1.3	14.61	103	1	0	0	1	15.5	28	0	7	0	2	1	0	4	0	0		1	27		5340	44.4
1	3	76	1.1	0.31	190.4	189.72	54	1	568	2	13	44.59	120	1	0	0	1	24.1	10	1	9	2	3	2	0	4	0	0		2	27		14060	64.6
2	3	71	18	0.35	21.32	649.04	82	1	664	1	2.7	47.74	206	1	0	0	1	14.4	28	0	9	1	3	0	2	4	0	0		2	27		2300	42.6
1	3	61	23.1	0.345	163.67	7125	187	4	35000	2	6.5	100	171	1	1	0	1	24.8	1	1	11	2	3	2	0	4	0	2		2	27		3199	104.6
2	3	75	20.2	0.351	109.22	410.83	189	2	6570	1	3.6	28.18	44	0	1	0	2	22.4	28	0	12	2	3	3	0	4	0	2		2	27		5420	53.1
2	4	82	21	0.253	46.52	240.36	211	1	1260	1	2.4	18.53	106	1	0	0	1	18.3	28	0	13	2	3	1	3	4	0	2		2	27		11840	43.8
1	2	55	5.6	0.241	7.28	70.15	151	1	2613	2	4.9	5.6	44	0	0	1	3	24	3	1	14	1	2	3	2	4	0	3		2	27		20000	96.6
1	3	80	5.5	0.283	10.17	181.82	77	1	1878	1	2.7	4.42	84	1	0	0	1	17.1	28	0	15	2	2	2	3	4	1	3		2	27		2980	37.8
2	3	68	2.4	0.277	5.6	342.47	75	1	1189	2	5.4	100	120	0	1	0	2	18.6	17	1	9	1	2	2	0	4	0	1		2	28		5530	57.8
2	3	80	27.6	0.29	91.1	449.28	64	1	773	2	4.8	6.39	124	0	1	0	2	22.4	28	0	9	0	3	1	0	3	2	0		1	28		4440	76.4
1	3	73	4.1	0.252	17.92	676.95	239	1	585	2	4.2	52.54	136	1	0	0	1	15.4	28	0	9	2	2	1	0	4	0	2		2	28		9600	51.6
1	4	83	7.3	0.358	48.8	1157.53	187	1	1100	1	3.2	3.1	169	0	0	1	3	11.9	9	1	11	2	1	2	2	4	0	2		2	28		450	32.5
2	4	85	22.2	0.285	28.76	226.42	149	1	488	1	2.1	18.73	133	0	0	1	3	16.4	22	1	11	2	3	1	0	4	0	3		2	28		6260	43.1
2	3	71	0.8	0.25	6.57	110.62	220	4	26445	1	3.4	15.42	10	1	0	0	1	17.2	5	1	11	3	3	4	0	4	0	0		2	28		11480	50.5
2	2	50	13.3	0.369	39.75	336.39	63	1	4120	1	4	4.35	88	0	0	1	3	14.6	28	0	11	0	3	2	2	4	0	0		1	28		552	76.4
1	3	62	16.2	0.321	40.21	273.61	48	1	355	1	1.6	0.77	164	0	1	0	2	13.8	5	1	12	0	3	2	0	4	0	3		1	28		9370	41.9
2	2	42	16.3	0.289	97.2	484.66	197	4	35000	2	5.8	24.33	79	0	0	1	3	29.5	5	1	15	2	3	2	2	4	2	2		2	28		366	154.2
1	3	70	2.8	0.365	19.59	1413.04	201	1	346	2	5.8	14.33	50	0	1	0	2	13.2	3	1	12	3	3	1	1	4	0	3		2	29		17120	80.1
2	3	64	2.1	0.18	14.75	309.52	49	1	2550	1	3.1	8.68	39	0	1	0	2	14.9	28	0	13	0	2	3	4	4	0	0		1	29		1430	53.6
1	2	54	49.5	0.223	89.18	242.42	193	3	24300	2	8.6	100	132	1	1	0	1	26.7	13	1	15	3	3	2	3	4	0	3		2	29		13910	64.1
1	4	90	14.6	0.422	22.05	231.44	186	1	3397	2	4.1	21.37	134	0	0	1	3	18.3	28	0	10	2	3	1	0	4	0	2		2	30		9240	42.4
1	2	53	1.1	0.414			155	1	1716	2	9.2	100	40	0	1	0	2	23.1	28	0	17	2	4	3	2	4	0	3		2	30		1030	82.7
2	4	84	7.6	0.227	7.42	90.82	310	2	5792	2	5.5	0.93	78	1	0	0	1	15.4	19	1	18	3	3	2	0	4	2	4		2	30		6740	55.8
1	3	74	15.4	0.402	50.11	697.2	291	1	1258	2	8	9.45	94	0	1	0	2	23.7	3	1	14	3	3	2	2	4	0	3		2	31		16670	180
1	4	88	6	0.236	27.53	313.73	217	4	30000	2	9.5	27.26	64	0	0	1	3	23.2	17	1	15	3	4	3	0	4	2	2		2	31		20000	53.7
1	3	62	31.4	0.234	81.33	400.49	214	2	14600	2	13.4	9.24	99	0	1	0	2	26.6	3	1	17	3	3	2	2	4	0	4		2	31		14060	99.6
2	3	77	0.8	0.318	138.86		107	1	2486	2	10.7	100	81	1	0	0	1	17.8	2	1	12	1	4	3	1	4	0	0		2	32		4210	50.3
2	2	65	24.8	0.52	11.62	56.12	201	2	13517	2	5.2	4.99	103	0	0	1	3	14.8	24	1	13	2	4	3	0	4	0	2		2	32		9400	57.8
1	3	75	4.2	0.307	43.43	554	481	2	8470	2	5.8	100	103	0	0	1	3	21.1	3	1	17	3	3	2	0	4	1	4		2	33		3510	52.8
1	4	95	9.7	0.252	15.33	134.02	249	4	35000	2	7.7	87.74	78	1	0	0	1	20.3	2	1	17	3	3	2	2	4	2	4		2	34		7630	60.8
2	3	67	6.5	0.17	14.93	95.84	56	1	111	2	11.7	1.85	38	0	1	0	2	14.2	28	0	12	0	2	3	0	4	3	0		1	35		247	35.8
1	4	81	2	0.292	161	1555.56	72	1	579	1	2.4	3.64	56	0	1	0	2	16	2	1	13	0	3	3	0	4	0	3		1	35		10620	88.1
1	2	58	1.8	0.285	3.39	348.53	177	1	932	1	2	100	133	0	1	0	2	23.8	28	0	13	1	1	2	0	3	3	2		2	35		1640	49
2	3	70	23	0.198	42.68	310.28	36	3	24857	1	3.4	1.45	157	0	1	0	2	19	28	0	9	0	3	0	2	4	0	0		1	36		3630	45.7
2	3	72	20.5	0.301	34.63	41.55	209	4	35000	2	20	13.75	23	1	0	0	1	41	3	1	18	3	4	4	2	4	0	4		2	36		18630	133.6
1	3	71	12.8	0.366	17.66	325.77	200	1	2095	1	4	50	93	1	0	0	1	23.5	7	1	12	2	3	1	2	4	0	2		2	37		12640	51.3
1	3	77	8.9	0.415	18.88	323.6	168	1	1949	2	8.2	100	144	1	0	0	1	16.7	28	0	13	2	3	3	2	4	0	1		2	37		20000	70.8
2	2	60	5.2	0.231	7.27	26.53	222	2	14521	2	13	2.75	16	0	0	1	3	43.2	1	1	22	3	3	4	4	4	3	4		2	37		14740	87
2	2	65	28.8	0.27	122.88	760.14	245	3	22200	1	3.6	83.09	45	1	1	0	2	19.5	8	1	13	3	4	3	0	4	0	2		2	39		1714	101.1
2	4	86	4.8	0.294	4.33	62.27	185	4	35000	2	19.2	52.18	55	0	0	1	3	29	2	1	17	2	3	4	0	4	2	4		2	41		1330	165.3
1	3	75	16	0.258	198.2	1562.5	203	2	13848	2	7.4	15.01	16	0	0	1	3	18.7	3	1	20	3	3	4	2	4	3	4		2	43		8410	57.2
